# Supplementary material for: Zika virus-like particle vaccine fusion loop mutation increases production yield but fails to protect AG129 mice against Zika virus challenge
Source: PLoS Negl Trop Dis. 2022 Jul 6;16(7):e0010588. doi: 10.1371/journal.pntd.0010588 (PMC9292115; doi:10.1371/journal.pntd.0010588)
Supplement: S1 Dataset — Excel.xlsx file with a tab named for each figure panel (e.g., Fig 2C) that contains the corresponding dataset for that panel. (XLSX) [file pntd.0010588.s001.xlsx]

## Sheet: Fig 2C
ZIKV-116	ZIKV-117	ZV48	ZV67	IM-79	LM-081
0.36	0.092044	0.145	0.696	1.50079	0.083
0.408	0.094	0.187	0.74	1.34791	0.129
0.457			0.668
0.454			0.815

## Sheet: Fig 3B
0.1 µg Zika VLP Lead	1 µg Zika VLP Lead	10 µg Zika VLP Lead	0.1 µg Zika VLP F108A	1 µg Zika VLP F108A	10 µg Zika VLP F108A	100 µg Alum	anti-E
5457.84	27340.5	9284.11	22519.2	12490.6	10679.3	25	84074.2
7822.62	21040.9	11274.1	43895	51725.7	46895.5	25	108833
6057.94	19742.4	9995.68	24741.7	38876	3410.56	25
69429.9	20133.1	14100.9	162969	9997.42	15223.1	25
6102.85	35708.8	29443.9	68854.3	12735.5	18359.4	25

## Sheet: Fig 3C
0.1 µg Zika VLP Lead	1 µg Zika VLP Lead	10 µg Zika VLP Lead	0.1 µg Zika VLP F108A	1 µg Zika VLP F108A	10 µg Zika VLP F108A	100 µg Alum	anti-E
3043.56	27586.9	4139.95	26655.9	8999.14	14770.7	25	84074.5
6837.41	14252.9	5678.12	35215	43373.9	65265.9	25	243889
2805.83	17691.1	2695.47	20337.3	31880.1	3796.79	25
51463.9	15061.8	7780.6	100409	11274.6	19604.7	25
5376.71	17386.7	20587	57051.8	12260.1	17448.7	25

## Sheet: Fig 3D
0.1 µg Zika VLP Lead	1 µg Zika VLP Lead	10 µg Zika VLP Lead	0.1 µg Zika VLP F108A	1 µg Zika VLP F108A	10 µg Zika VLP F108A
1.79324	0.991069	2.24257	0.844808	1.38797	0.723007
1.14409	1.47626	1.98553	1.24649	1.19255	0.718529
2.15906	1.11595	3.70833	1.21656	1.21944	0.898274
1.3491	1.3367	1.81231	1.62304	0.886722	0.776505
1.13505	2.0538	1.43022	1.20687	1.03877	1.05219

## Sheet: Fig 3E
Lead	F108A
1.79324	0.844808
1.14409	1.24649
2.15906	1.21656
1.3491	1.62304
1.13505	1.20687
0.991069	1.38797
1.47626	1.19255
1.11595	1.21944
1.3367	0.886722
2.0538	1.03877
2.24257	0.723007
1.98553	0.718529
3.70833	0.898274
1.81231	0.776505
1.43022	1.05219

## Sheet: Fig 4A
0.1 μg Lead VLP	0.1 μg F108A VLP	1 μg Lead VLP	1 μg F108A VLP	10 μg Lead VLP	10 μg F108A VLP	Alum Only
631	842	490	95	1534	136	5
575	40	195	233	331	31	5
148	171	847	405	254	5	5
1484	132	180	49	205	55	5
129	83	580	143	1275	121	5

## Sheet: Fig 4B
Lead	F108A
631	842
575	40
148	171
1484	132
129	83
490	95
195	233
847	405
180	49
580	143
1534	136
331	31
254	5
205	55
1275	121

## Sheet: Fig 4C
0.1 µg Zika VLP Lead	1 µg Zika VLP Lead	10 µg Zika VLP Lead	0.1 µg Zika VLP F108A	1 µg Zika VLP F108A	10 µg Zika VLP F108A
0.115605	0.0179325	0.165277	0.037388	0.00757237	0.0127368
0.0735046	0.00927589	0.0293956	0.00090336	0.00450573	0.00065749
0.0243649	0.0429084	0.025445	0.00691634	0.0104143	0.00146604
0.0213692	0.0089293	0.0145443	0.000811288	0.00490865	0.00358694
0.0210853	0.0162416	0.043314	0.00120144	0.0112348	0.0065726

## Sheet: Fig 4D
Lead	F108A
0.115605	0.037388
0.0735046	0.00090336
0.0243649	0.00691634
0.0213692	0.000811288
0.0210853	0.00120144
0.0179325	0.00757237
0.00927589	0.00450573
0.0429084	0.0104143
0.0089293	0.00490865
0.0162416	0.0112348
0.165277	0.0127368
0.0293956	0.00065749
0.025445	0.00146604
0.0145443	0.00358694
0.043314	0.0065726

## Sheet: Fig 5A+S4
Day Postchallenge	0.1 µg VLP Lead					1 µg VLP Lead					10 µg VLP Lead					0.1 µg VLP F108A					1 µg VLP F108A					10 µg VLP F108A					100 µg Alum					Naïve					Uninfected
4	-2.7	1.5	-2	2.5	2.1	-3.8	-1.1	-1.8	-1.9	3.5	-1.3	2.4	-1.5	-2.2	3.2	-3.4	-8	0.5	0	3.5	-0.3	-9.5	-8.3	-0.9	3.5	6.1	-7	-3.3	-1.3	6.2	0	-11.9	-1.3	-3.4	3.4	0	-3.7	2.9	0	4.7	2.7	-1.5	0	3.2	-0.4
6	-3.9	0.2	-1.5	-0.5	0.9	-6.1	-2.7	-1.8	-3.3	2.6	-3.6	-1	-1.1	-3.3	1.8	-5.3	-8.8	-2.7	-4.4	-2.3	-2.6	-5	-11.9	-6.4	-4.5	3.1	-11.5	-8.2	-5.4	0.3	-1.3	-10.8	-3.3	-6.7	-0.2	-3.1	-1.8	-3.6	-0.4	-3.7	2.9	-4.6	1.2	0.5	-1.1
8	-4.1	-0.4	-1	-1.5	0.7	-4.7	-1.8	-0.6	-4.2	2.2	-2.9	-1.6	2.2	-4.4	0.7	-5.4	-10.6	-4.3	-0.5	-2.8	0	0	-14.4	-9.7	-4	7.2	-9.5	-8.4	-7.1	1	-5.2	-15.5	-5.8	-6.9	-2.4	-3	-3.7	-5.3	-0.4	-7.4	1.5	-3.8	2.8	3.5	-0.4
10	-3	-1.1	0.7	-2	1.4	-4.1	-2.9	-1.8	-5.2	0.4	-5.2	-1.6	2.8	-2.8	0.7	-7.5	-12.1	-1.1	-1	0.4	0.7	-2.5	-15.5	-6.3	-1.5	4.4	-7.5	-8.7	-9	5.1	-4.1	-23.7	-6.3	-4.8	-1.5	-3.3	-3.4	-5.8	-2.8	-5.3	1.9	-5.7	3.8	4.9	3.8
12	0.3	1.5	1.6	1	4.2	-3.8	1.5	-1.5	-2.4	6.1	-2.9	2.8	2.5	-2.8	5	-6.5	-8	0.5	-1	-0.7	3.5	0.5	-17.7	-6.6	-6	9.4	-1.5	-6.5	-5.8	-5.6	-3.1		-6.7	-10.3	-9.8	-1.8	-4.6	-7.2	-4.4	-13.7	3.9	-4.2	5.9	4.9	4.6
14	-2	-0.4	0.3	2.5	3.1	-6.3	0.4	-1.5	-3.8	7	-1.6	0.8	-0.9	-5.5	5.4	-7.5	-8.5	-3.2	-2	-3.9	0.7	2		-6.6	-16.4	6.1	-4.5	-6.9	-0.3	-16.4	-4.6		-7.6	-20.3		-4.8	-5.5	-6.3	-6.7		3.1	-1.9	7.3	6.3	6.1
16	-5.7	0.4	-1	0.5	1.4	-8.4	-0.4	-1.5	-4.7	3	-4.2	0.8	0.6	-5.5	3.6	-7.1	-7	-4.3	-3.4	-8.1	-2.1	0		-7.2		3.9	-3.5	-9.8	0	-22.6	-14.9		-16.5			-5.9	-5.2	-18.8	-8.3		1.5	-6.9	8.3	7.7	4.2
18	-3.7	0	-0.3	1.5	2.8	-4.4	0.7	-0.3	-3.3	7.4	0	2.4	0.6	-5	5.8	-5.1	-5	-2.1	-4.9	-9.5	-3.1	0		-5.6		5.6	-5.5	-9.5	2.6							-5.9	-4.6		-7.1		6.9	-3.8	9.3	8.1	6.1
20	-2.9	3.5	4.4	4.2	0.2	-5.3	1.5	2.3	0.5	8.5	-0.2	4	3.5	-0.8	7.6	-14.1	-10.3	-0.8	-1.2	-16.1	-6.1	1.5		-4.9		6.7	-10.5	-9.5	4.2							-6.6	-3.5		-20.4		5.4	-2.5	10.7	10	8.4

[truncated: 10 more sheets: Fig 5B, Fig 5C, Fig 6A, Fig 6B, Fig 6C, Fig 7A+7B+7C, Fig 7D, Fig S1, Fig S3, Fig S5]
